# Supplementary material for: Saliva is Comparable to Nasopharyngeal Swabs for Molecular Detection of SARS-CoV-2
Source: Microbiol Spectr. 2021 Aug 18;9(1):10.1128/spectrum.00162-21. doi: 10.1128/spectrum.00162-21 (PMC8552668; doi:10.1128/spectrum.00162-21)
Supplement: SUPPLEMENTAL FILE 2 — Supplemental material. Download SPECTRUM00162-21_Supp_2_seq16.xlsx, XLSX file, 0.03 MB [file spectrum00162-21_supp_2_seq16.xlsx]

## Sheet: Sheet_1
study_id	treated	test_Ct	ctrl_Ct	test_IC	ctrl_IC	test_platform	sample_to_login_hrs	login_to_molecular_hrs	molecular_to_result_hrs	ctrl_result1_platform	ctrl_result2_platform	days_since_init
SAG113	y	47	47	28.3	28.9	alinity	3.4	0.4	10.9167	m20003	alinity	0
SAG377	y	47	47	29.8	28.99	alinity	2.73333	0.333333	12.1667	m20001	alinity	0
SAG384	y	47	47	33.09	28.47	alinity	2.63333	0.366667	12.1667	m20001	alinity	0
SAG382	y	47	47	28.55	28.74	alinity	2.8	0.933333	11.5167	m20001	alinity	19
SAG373	y	47	47	30.1	28.3	alinity	1.91667	0.5	12.1667	m20001	alinity	0
SAG380	y	47	47	29.21	29.09	alinity	2.4	0.533333	12.1667	m20001	alinity	0
SAG374	y	47	47	31.2	28.8	alinity	2.56667	0.366667	12.1667	m20001	alinity	0
SAG362	y	47	47	29.21	28.5	alinity	2.73333	0.316667	12.1667	m20001	alinity	0
SAG366	y	47	47	29.37	28.77	alinity	2.73333	0.35	12.1667	m20001	alinity	0
SAG386	y	47	47	28.3	28.73	alinity	2.01667	0.616667	12.1667	m20001	alinity	0
SAG368	y	47	47	28.12	28.74	alinity	2.6	0.416667	12.1667	m20001	alinity	0
SAG361	y	47	47	28.26	28.38	alinity	2.5	0.45	12.1667	m20001	alinity	0
SAG364	y	47	47	29.15	29.5	alinity	1.95	0.516667	12.1667	m20001	alinity	0
SAG381	y	47	47	28.85	28.24	alinity	2.55	0.466667	12.1667	m20001	alinity	0
SAG251	y	23.19	20.5	29.74	27.88	alinity	6.21667	0.5	13.9	m20004	alinity	0
SAG258	y	47	47	31.84	28.88	alinity	5.65	0.266667	13.9	m20004	alinity	0
SAG244	y	47	47	29.89	28.02	alinity	6.18333	0.333333	13.9	m20004	alinity	0
SAG241	y	47	47	28.35	28.71	alinity	6.6	1.56667	12.9	m20004	alinity	0
SAG249	y	47	40.92	28.88	28.82	alinity	6.55	1.71667	12.3833	m20004	alinity	0
SAG266	y	47	47	29.1	29.11	alinity	6.55			m20004	alinity	11
SAG247	y	47	47	28.88	28.35	alinity	7.5	1.3	12.3667	m20004	alinity	0
SAG243	y	47	47	33.47	29.04	alinity	6.31667	1.2	12.3833	m20004	alinity	0
SAG259	y	47	47	31.24	28.73	alinity	6.78333	1.35	12.3833	m20004	alinity	0
SAG245	y	47	47	31.58	29.15	alinity	6.41667	1.75	12.3833	m20004	alinity	27
SAG270	y	47	47	29.9	28.79	alinity	6.68333	1.21667	12.3667	m20004	alinity	0
SAG264	y	47	47	28.88	28.63	alinity	7.5	1.3	12.3833	m20004	alinity	0
SAG267	y	47	47	28.75	28.49	alinity	6.43333	1.23333	12.3667	m20004	alinity	0
SAG260	y	47	47	28.56	28.3	alinity	7.36667	1.45	12.3833	m20004	alinity	0
SAG262	y	47	39.3	28.81	28.39	alinity	7.43333	1.33333	12.3833	m20004	alinity	0
SAG301	y	47	47	28.29	27.71	alinity	5.28333	0.7	7.35	alinity	m20001	8
SAG302	y	47	47	29.76	28.16	alinity	5.21667	0.75	7.08333	alinity	m20001	0
SAG303	y	47	47	29.16	27.62	alinity	6	0.483333	7.35	alinity	m20001	0
SAG306	y	47	47	28.28	27.58	alinity	6.03333	0.45	7.35	alinity	m20001	0
SAG308	y	47	47	28.93	29.64	alinity	6.01667	0.5	7.6	alinity	m20001	0
SAG309	y	20.22	22.75	28.92	28.05	alinity	4.98333	0.9	7.6	alinity	m20001	30
SAG313	y	47	47	28.63	28.42	alinity	7.35	0.45	5.8	alinity	m20001	0
SAG316	y	29.53	18.12	28.05	27.69	alinity	4.65	0.6	7.6	alinity	m20001	0
SAG317	y	47	47	27.88	28.36	alinity	7.55	0.816667	5.8	alinity	m20001	0
SAG324	y	47	47	28.41	29.03	alinity	5.05	0.866667	7.35	alinity	m20001	0
SAG325	y	47	47	29.85	28.04	alinity	7.05	0.783333	5.8	alinity	m20001	0
SAG326	y	47	47	30.04	28.93	alinity	8.6	0.416667	6.33333	alinity	m20001	30
SAG327	y	47	47	29.8	27.51	alinity	5.01667	0.933333	7.35	alinity	m20001	0
SAG329	y	47	47	29.23	27.33	alinity	4.76667	0.8	7.6	alinity	m20001	0
SAG330	y	47	47	28.13	29.03	alinity	4.83333	1.05	7.6	alinity	m20001	8
SAG387	y	47	47	28.49	28.08	alinity	7.75	0.3	13.9	m20004	alinity	0
SAG367	y	47	47	29.03	28.93	alinity	7.65	0.45	13.9	m20004	alinity	0
SAG375	y	47	47	29.5	28.9	alinity	7.68333	1.51667	12.3667	m20004	alinity	0
SAG378	y	47	47	28.66	28.16	alinity	7.75	1.53333	12.3667	m20004	alinity	0
SAG462	y	47	47	29.29	28.54	alinity	5.6	0.733333	9.4	m20003	alinity	0
SAG455	y	47	47	28.49	29.23	alinity	7.38333	0.933333	16.2667	alinity	m20002	0
SAG457	y	47	47	28.33	29.19	alinity	8.55	1	16.2667	alinity	m20002	0
SAG459	y	47	47	31.51	29.04	alinity	8.28333	1.03333	16.2667	alinity	m20002	0
SAG463	y	47	47	32.16	28.64	alinity	8.51667	1.03333	16.2667	alinity	m20002	0
SAG467	y	47	38.86	28.81	28.73	alinity	7.76667	1.06667	16.2667	alinity	m20002	12
SAG474	y	47	47	29.22	29.53	alinity	7.63333	0.933333	16.2667	alinity	m20002	0
SAG479	y	37.07	29.79	27.95	28.47	alinity	7.5	1	16.2667	alinity	m20002	30
SAG480	y	47	47	31.15	29.09	alinity	8.61667	1	16.2667	alinity	m20002	0
SAG336	y	47	47	29.67	28.12	alinity	5.41667	1.7	11.5833	alinity		12
SAG337	y	47	47	28.36	28.09	alinity	3.63333	2.65	10.5167	alinity		0
SAG338	y	47	47	28.29	29.15	alinity	5.21667	1.71667	11.3167	alinity		0
SAG340	y	23.89	29.56	28.68	39.64	alinity	5.43333	1.68333	15.5167	alinity		0
SAG341	y	47	47	28.3	27.97	alinity	4.65	1.53333	11.5833	alinity		0
SAG345	y	47	47	28.3	27.86	alinity	5.35	1.71667	10.5167	alinity		0
SAG347	y	47	47	29.08	28.61	alinity	4.6	1.53333	10.5167	alinity		0
SAG348	y	47	47	28.73	29.74	alinity	5.35	1.71667	18.9833	alinity		0
SAG352	y	47	47	29.11	27.99	alinity	4.41667	1.58333	10.7833	alinity		0
SAG353	y	47	47	29.23	28.14	alinity	3.61667	2.7	11.3167	alinity		0
SAG358	y	20.49	16.41	29.62	27.82	alinity	5.4	1.7	10.5167	alinity		0
SAG359	y	47	47	31.58	28.22	alinity	4.55	1.53333	11.3167	alinity		0
SAG571	y	47	47	27.85	28.61	alinity	3.7	2.88333	10.7833	alinity		15
SAG572	y	47	47	28.51	27.83	alinity	3.95	2.65	11.5833	alinity		0
SAG574	y	47	47	32.37	27.76	alinity	4.76667	1.8	10.5167	alinity		0
SAG577	y	47	47	27.47	28.46	alinity	4.6	1.86667	11.3167	alinity		0
SAG580	y	47	47	29.18	28.48	alinity	3.73333	2.86667	10.7833	alinity		0
SAG582	y	47	47	29.12	28.19	alinity	5.5	2.01667	11.3167	alinity		0
SAG583	y	47	47	32.71	28	alinity	5.55	2	11.3167	alinity		0
SAG587	y	47	47	30.28	28.63	alinity	5.46667	2.01667	11.3167	alinity		0
SAG589	y	47	47	28.76	27.89	alinity	5.51667	2	11.3167	alinity		0
SAG592	y	47	47	28.97	28.87	alinity	5.6	1.98333	11.3167	alinity		0
SAG594	y	47	47	29.17	27.86	alinity	5.13333	2.03333	10.7833	alinity		0
SAG595	y	47	47	30.32	28.84	alinity	3.48333	2.75	11.3167	alinity		0
SAG599	y	47	47	29.35	28.37	alinity	5.55	2	11.3167	alinity		0
SAG332	y	47	47	27.75	29.5	alinity	8.25	1.3	15.9	m20002		0
SAG333	y	27.66	20.21	28.45	29.18	alinity	4.13333	1.13333	14.1833	m20002		0
SAG342	y	47	47	33.21	28.96	alinity	7	1.41667	15.9	m20002		0
SAG343	y	47	47	28.1	29.36	alinity	3	0.783333	14.1833	m20002		0
SAG351	y	47	47	31.49	27.88	alinity	8.31667	1.2	15.9	m20002		0
SAG357	y	47	47	29.58	28.28	alinity	6.96667	1.43333	15.9	m20002		0
SAG360	y	47	47	28.12	28.58	alinity	3	0.933333	14.1833	m20002		0
SAG511	y	47	47	29.48	28.16	alinity	4.38333	2.3	15.9	m20002		0
SAG513	y	47	47	28.72	28.05	alinity	4.55	2.15	15.9333	m20002		0
SAG517	y	18.92	30.96	32.88	28.23	alinity	4.91667	2.31667	17.3	m20002		0
SAG518	y	47	47	29.48	28.37	alinity	5.88333	1.65	15.9333	m20002		0
SAG521	y	47	47	30.27	29.84	alinity	5.03333	2.3	15.9	m20002		0
SAG524	y	47	47	33.75	28.07	alinity	5.91667	1.6	15.9	m20002		0
SAG534	y	47	47	27.73	29.93	alinity	4.36667	2.31667	15.9	m20002		0
SAG539	y	47	47	31.4	29.65	alinity	5.01667			m20002		0
SAG579	y	47	47	30.18	28.86	alinity	10.3	1.58333	15.9	m20002		0
SAG590	y	47	47	28.14	28.49	alinity	3.98333	1.26667	14.1833	m20002		0
SAG585	y	47	47	29.43	28.95	alinity	4.05	1.2	14.1833	m20002		0
SAG603	y	47	47	31.09	29.08	alinity	4.6	0.65	3.7	alinity		0
SAG604	y	30.92	36.22	31.98	28.77	alinity	2.71667	0.75	7.5	alinity		0
SAG605	y	47	47	31.18	28.65	alinity	4.23333	0.833333	3.45	alinity		0
SAG606	y	47	47	27.97	28.94	alinity	4.96667	1.23333	16.0833	alinity		0
SAG609	y	47	47	27.77	27.97	alinity	4.95	1.2	16.6	alinity		0
SAG612	y	47	47	29.25	29.06	alinity	7.26667	1.91667	16.0833	alinity		0
SAG614	y	47	47	32.24	28.55	alinity	3.21667	0.283333	7.5	alinity		0
SAG617	y	47	47	28.92	29.09	alinity	4.58333	0.683333	3.45	alinity		0
SAG618	y	47	47	30.04	28.24	alinity	5.95	1.83333	16.6	alinity		0
SAG620	y	47	47	29.32	29.44	alinity	4.96667	1.2	16.0833	alinity		0
SAG622	y	47	47	28.76	28.1	alinity	6.01667	1.75	16.6	alinity		0
SAG623	y	47	47	29.06	30.39	alinity	3.25	0.25	7.76667	alinity		21
SAG625	y	47	47	31.96	29.2	alinity	5.98333	1.76667	16.6	alinity		0
SAG626	y	47	47	28.16	28.42	alinity	4.65	2.05	16.0833	alinity		0
SAG627	y	47	47	28.4	29.5	alinity	3.3	0.166667	7.5	alinity		0
SAG628	y	47	47	30.2	28.02	alinity	4.68333	1.98333	16.6	alinity		0
SAG629	y	47	47	29.4	28.27	alinity	4.05	0.95	3.45	alinity		0
SAG630	y	47	47	27.61	27.91	alinity	6.01667	1.71667	16.6	alinity		0
SAG781	y	47	47	28.17	28.5	alinity	2.33333	1.36667	5.88333	alinity		0
SAG782	y	47	47	29.75	27.61	alinity	2.36667	1.21667	5.88333	alinity		0
SAG795	y	47	47	28.09	27.98	alinity	2.55	1.06667	5.88333	alinity		0
SAG831	y	47	47	27.73	28.94	alinity	3.6	0.85	5.88333	alinity		8
SAG704	y	47	47	28.12	27.94	alinity	3.56667	0.85	5.88333	alinity		0
SAG801	y	47	47	29.57	28.09	alinity	2.9	0.966667	6.15	alinity		0
SAG802	y	47	47	29.31	27.89	alinity	2.43333	1.3	6.15	alinity		0
SAG696	y	47	47	28.89	27.43	alinity	3.01667	1.26667	6.15	alinity		0
SAG794	y	47	47	28.89	27.88	alinity	2.7	1.03333	6.15	alinity		0
SAG798	y	47	47	29.83	28.02	alinity	2.75	1	6.15	alinity		0
SAG822	y	47	47	28.22	28.46	alinity	3.26667	1.13333	6.15	alinity		0
SAG834	y	47	47	27.8	29.22	alinity	3.63333	0.883333	6.4	alinity		0
SAG832	y	47	47	28.81	27.83	alinity	3.48333	0.916667	6.4	alinity		0
SAG793	y	47	47	30.49	29.04	alinity	2.51667	1.3	6.4	alinity		0
SAG825	y	47	47	29.86	28.01	alinity	3.3	1.06667	6.4	alinity		0
SAG706	y	47	47	30.3	28.52	alinity	3.48333	0.9	6.4	alinity		0
SAG826	y	47	47	28.32	27.51	alinity	2.45	1.53333	10	alinity		0
SAG827	y	47	47	29.83	28.39	alinity	2.46667	1.68333	10	alinity		0
SAG829	y	47	47	29.05	33.77	alinity	2.66667	1.45	10	alinity		13
SAG813	y	47	47	32.06	28.57	alinity	2.23333	1.9	10	alinity		0
SAG805	y	47	47	32.02	27.57	alinity	6.36667	1.23333	5.46667	alinity		0
SAG838	y	47	47	31.5	29	alinity	5.96667	1.33333	5.46667	alinity		0
SAG809	y	47	47	28.26	28.21	alinity	6.4	1.21667	9.45	alinity		0
SAG836	y	47	47	27.71	27.93	alinity	3.93333	0.733333	6.4	alinity		0
SAG811	y	47	47	28.53	28.63	alinity	3.43333	1.2	5.6	alinity		0
SAG803	y	47	47	27.85	28.07	alinity	3.3	0.933333	5.6	alinity		0
SAG788	y	47	47	27.84	28.06	alinity	2.45	1.13333	5.6	alinity		30
SAG819	y	47	47	27.9	28.67	alinity	2.73333	1.48333	10	alinity		0
SAG814	y	47	47	30.26	27.35	alinity	2.53333	1.65	10.2667	alinity		0
SAG789	y	47	47	28.33	28.46	alinity	6.3	1.3	9.45	alinity		0
SAG797	y	47	47	31.23	29.57	alinity	6.3	1.25	5.46667	alinity		14
SAG815	y	37.46	33.49	28.65	28.49	alinity	7.98333	1.13333	5.2	alinity		10
SAG839	y	36.68	35.68	29.01	28.32	alinity	6.15	1.18333	5.46667	alinity		0
SAG784	y	47	47	29.29	28.37	alinity	6.66667	1.15	3.96667	alinity		0
SAG837	y	47	47	31.92	29.72	alinity	5.96667	3.81667	1.5	alinity		0
SAG840	y	47	47	28.57	28.66	alinity	4.75	4.6	1.5	alinity		0
SAG783	y	38.06	39.23	29.71	29.14	alinity	6.78333	3.66667	1.5	alinity		24
SAG823	y	22.38	15.73	28.3	27.9	alinity	4.58333	4.55	1.76667	alinity		0
SAG796	y	47	47	28.38	29.99	alinity	6.6	3.73333	1.5	alinity		0
SAG786	y	47	47	29.08	28.33	alinity	6.78333	3.76667	2.85	alinity		0
SAG812	y	47	47	33.19	28.44	alinity	5.76667	4.03333	3.1	alinity		3
SAG799	y	47	47	28.71	28.57	alinity	6.78333	3.65	2.85	alinity		0
SAG818	y	47	47	27.75	28.82	alinity	6.08333	3.91667	3.1	alinity		0
SAG651	y	47	47	30.61	27.45	alinity	7.05	0.783333	9.1	m20002	alinity	0
SAG659	y	32.15	34.71	32.49	27.87	alinity	7.05	0.666667	12.9	m20002	alinity	10
SAG653	y	47	47	28.55	29.13	alinity	7.05	0.783333	5.21667	alinity	alinity	28
SAG647	y	25.97	19.95	30.27	28.08	alinity	3.9	0.783333	11.4	alinity	alinity	0
SAG660	y	25.07	15.35	28.73	27.91	alinity	3.83333	0.85	11.1333	alinity	alinity	0
SAG654	y	21.32	21.1	29.99	27.62	alinity	4.05	0.616667	11.4	alinity	alinity	0
SAG637	y	47	47	28.43	29.11	alinity	4.08333	0.666667	11.4	alinity	alinity	4
SAG650	y	37.89	31.69	27.5	27.52	alinity	3.78333	0.883333	11.4	alinity	alinity	0
SAG658	y	47	47	28.92	28.09	alinity	4.11667	0.65	11.4	alinity	alinity	0
SAG652	y	33.2	15.76	33.03	28.75	alinity	4.05	0.65	11.4	alinity	alinity	0
SAG649	y	47	47	30.21	28.84	alinity	4.08333	0.733333	11.4	alinity	alinity	20
SAG868	y	47	47	29.35	27.91	alinity	7.08333	0.666667	9.98333	alinity	alinity	0
SAG853	y	47	47	29.76	28.6	alinity	7.36667	0.716667	7.06667	alinity	alinity	0
SAG862	y	47	47	28.04	28.33	alinity	7.56667	0.583333	7.06667	alinity	alinity	0
SAG843	y	47	47	31.36	28.23	alinity	7.5	0.466667	6.53333	alinity	alinity	0
SAG852	y	47	47	29.18	27.71	alinity	7.61667	0.35	6.53333	alinity	alinity	0
SAG865	y	47	47	28.52	29.41	alinity	7.41667	0.316667	7.06667	alinity	alinity	0
SAG871	y	47	47	27.54	28.12	alinity	6.51667	0.616667	6.53333	alinity	alinity	0
SAG841	y	47	47	27	27.66	alinity	7.6	0.383333	7.06667	alinity	alinity	0
SAG869	y	47	47	27.66	28.18	alinity	7.8	0.95	6.23333	alinity	alinity	0
SAG848	y	47	47	29.9	28.67	alinity	7.65	0.383333	7.06667	alinity	alinity	0
SAG892	y	47	47	31.96	28.75	alinity	6.63333	0.533333	7.06667	alinity	alinity	0
SAG864	y	47	47	28.63	28.95	alinity	7.23333	0.466667	7.06667	alinity	alinity	0
SAG860	y	47	47	28.78	28.54	alinity	7.3	0.65	6.53333	alinity	alinity	0
SAG870	y	47	47	28.37	27.66	alinity	7.71667	0.3	6.53333	alinity	alinity	0
SAG849	y	47	47	29.96	28.45	alinity	7.51667	0.633333	7.06667	alinity	alinity	0
SAG846	y	47	47	29.8	28.22	alinity	11.45	2.51667	3.36667	alinity	alinity	0
SAG1085	y	14.39	15.52	35.7	31.14	alinity	2.55	1.15	12.5	alinity	alinity	0
SAG950	y	31.13	35.64	35.26	28.34	alinity	4.21667	2.5	11.5833	alinity	alinity	0
SAG934	y	22.57	14.86	28.54	30.65	alinity	4.28333	2.65	8.91667	alinity	alinity	0
SAG931	y	19.31	47	29.48	29.05	alinity	4.26667	2.65	11.5833	alinity		0
SAG911	y	27.09	14.21	31.37	29.56	alinity	3.56667	0.233333	14.1167	m20001	alinity	0
SAG923	y	18.8	25.91	31.92	27.63	alinity	5.13333	0.333333	12.25	m20001	alinity	0
SAG907	y	28.23	13.09	28.35	31.5	alinity	3.9	1.75	12.25	m20001	alinity	0
SAG1239	y	30.99	18.34	30.36	30.93	alinity	6.18333	0.55	17.9167	m20004	alinity	0
SAG1224	y	29.69	21.61	28.72	30.36	alinity	7.48333	1.5	9.15	m20004	alinity	0
SAG1130	y	47	31.9	31.96	28.78	alinity	5.7	1.56667	5.13333	alinity	alinity	0
SAG1084	y	27.25	26.47	33.38	33.09	alinity	5.05	0.783333	15.75	m20003	alinity	0
SAG1194	y	19.78	20.97	29.45	28.3	alinity	3.31667	0.483333	15.75	m20003	alinity	0
SAG1083	y	31.62	31.44	29.68	28.67	alinity	6.8	0.633333	14.4	m20003	alinity	7
SAG1196	y	30.7	18.8	32.55	30.88	alinity	4.83333	2.13333	8.76667	alinity	alinity	27
SAG1259	y	37.74	41.32	30.39	29.13	alinity	4.73333	0.866667	9.7	alinity	alinity	0
SAG1164	y	30.24	25.44	29.19	27.94	alinity	5.7	1.35	11.5833	m20003	alinity	0
SAG1070	y	18.64	16.25	30.5	30.97	alinity	3.63333	0.983333	11.6167	m20003	alinity	26
SAG1205	y	30.68	23.19	29.35	27.52	alinity	4.86667	0.366667	10.8333	m20003	alinity	0
SAG106	y	37	37	17.59	16.71	m2000	4.91667	0.3	8.13333	m20002	m20004	0
SAG116	y	37	37	16.74	16.32	m2000	2.43333	0.133333	8.13333	m20002	m20004	0
SAG117	y	37	37	16.93	16.5	m2000	2.36667	1.66667	8.13333	m20002	m20004	0
SAU106	n	37	37	17.44	16.71	m2000	4.91667	0.3	8.13333	m20002	m20004	0
SAU116	n	37	37	16.65	16.32	m2000	2.43333	0.133333	8.13333	m20002	m20004	0
SAU117	n	37	37	16.99	16.5	m2000	2.36667	1.66667	8.13333	m20002	m20004	0
SAG103	y	37	37	16.98	16.67	m2000	2.58333	0.55	8.13333	m20002	m20004	0
SAG068	y	37	37	17.33	16.78	m2000	8.5	0.833333	5.6	alinity	m20004	0
SAG071	y	37	37	17.03	17.05	m2000	9.08333	1.55	5.63333	alinity	m20004	0
SAU078	y	37	37	16.82	16.86	m2000	2.55	1.03333	8.75	m20003		0
SAU079	y	37	37	16.91	17.02	m2000	3.11667	1	8.75	m20003		0
SAG602	y	37	37	17.3	16.69	m2000	4.71667	1.4	11.7	m20001		0
SAG616	y	18.41	12.88	16.91	19.13	m2000	4.65	1.5	11.7167	m20001		0
SAG631	y	37	37	17.64	17.62	m2000	3.21667	2.36667	12.85	m20001		0
SAU602	n	37	37	17.13	16.69	m2000	4.71667	1.4	11.7	m20001		0
SAU616	n	16.87	12.88	16.94	19.13	m2000	4.65	1.5	11.7167	m20001		0
SAU631	n	37	37	17.85	17.62	m2000	3.21667	2.36667	12.85	m20001		0
SAG633	y	37	37	17.33	17.62	m2000	3.38333	2.23333	12.8667	m20001		0
SAG635	y	37	37	17.26	16.83	m2000	2.8	2.76667	12.85	m20001		0
SAG639	y	37	37	17.46	17.51	m2000	2.68333	2.75	12.8667	m20001		0
SAU635	n	37	37	17.11	16.83	m2000	2.8	2.76667	12.85	m20001		0
SAU639	n	37	37	19.36	17.51	m2000	2.68333	2.75	12.8667	m20001		0
SAG648	y	37	10.93	17.39	19.24	m2000	3.33333	2.31667	12.85	m20001		0
SAG675	y	37	37	17.17	17.19	m2000	6.4	2	12.85	m20001		0
SAG676	y	37	37	17.62	17.45	m2000	6.55	1.91667	12.85	m20001		12
SAG679	y	37	37	18.35	17.14	m2000	5.88333	2.21667	12.85	m20001		0
SAG680	y	37	37	17.04	16.63	m2000	5.13333	1.5	9.75	m20003		0
SAG681	y	37	37	17.1	16.1	m2000	4.15	0.666667	11.0167	m20003		0
SAG687	y	37	37	19.24	16.4	m2000	4.85	1.28333	9.75	m20003		0
SAG688	y	14.44	9.44	20.07	19.4	m2000	5.35	1.23333	11.7167	m20001		0
SAG689	y	37	37	16.93	16.17	m2000	5.11667	1.46667	9.75	m20003		0
SAG722	y	14.1	3.34	19.67	15.79	m2000	4.38333	1.23333	9.75	m20003		6
SAG724	y	24.5	17.99	16.93	16.96	m2000	5.3	1.43333	11.7167	m20001		0
SAU675	n	37	37	17	17.19	m2000	6.4	2	12.85	m20001		0
SAU676	n	37	37	17.42	17.45	m2000	6.55	1.91667	12.85	m20001		12
SAU679	n	37	37	17.18	17.14	m2000	5.88333	2.21667	12.85	m20001		0
SAU680	n	37	37	17	16.63	m2000	5.13333	1.5	9.75	m20003		0
SAU681	n	37	37	16.97	16.1	m2000	4.15	0.666667	11.0167	m20003		0
SAU687	n	37	37	18.27	16.4	m2000	4.85	1.28333	9.75	m20003		0
SAU688	n	13.71	9.44	18.48	19.4	m2000	5.35	1.23333	11.7167	m20001		0
SAU689	n	37	37	16.91	16.17	m2000	5.11667	1.46667	9.75	m20003		0
SAU723	n	13.07	3.75	21.73	15.58	m2000	6.18333	1.2	9.75	m20003		6
SAU724	n	24.79	17.99	16.69	16.96	m2000	5.3	1.43333	11.7167	m20001		0
SAG726	y	37	37	18.27	16.77	m2000	6.75	1.78333	11.05	m20001		0
SAG727	y	11.03	8.16	20.68	20.24	m2000	2.43333	1.68333	13.05	m20003		29
SAG728	y	37	37	17.34	16.27	m2000	3.6	0.7	11.0167	m20003		0
SAG729	y	37	37	16.79	17.19	m2000	4.73333	0.916667	9.75	m20003		0
SAG730	y	37	37	17.56	16.9	m2000	6.26667	1.08333	11.7167	m20001		0
SAG733	y	37	37	17.33	17.08	m2000	6.93333	1.6	35.05	m20001		0
SAG734	y	37	37	17	17.24	m2000	4.11667	2.63333	12.85	m20001		0
SAG736	y	10.81	4.45	19.8	15.49	m2000	6.06667	1.28333	9.75	m20003		0
SAG737	y	16.97	26.52	17.57	17.5	m2000	5.85	1.13333	13.9	m20001		0
SAU727	n	11.17	8.16	19.93	20.24	m2000	2.43333	1.68333	13.05	m20003		29
SAU728	n	37	37	17.38	16.27	m2000	3.6	0.7	11.0167	m20003		0
SAU729	n	37	37	17.28	17.19	m2000	4.73333	0.916667	9.75	m20003		0
SAU730	n	37	37	17.36	16.9	m2000	6.26667	1.08333	11.7167	m20001		0
SAU733	n	37	37	17.28	17.08	m2000	6.93333	1.6	35.05	m20001		0
SAU734	n	37	37	17.3	17.24	m2000	4.11667	2.63333	12.85	m20001		0
SAU736	n	10.04	4.45	20.27	15.49	m2000	6.06667	1.28333	9.75	m20003		0
SAU737	n	16.65	26.52	18	17.5	m2000	5.85	1.13333	13.9	m20001		0
SAG739	y	37	37	17.95	16.88	m2000	4.06667	2.78333	12.8667	m20001		0
SAG743	y	37	37	16.7	16.96	m2000	6.46667	1.56667	11.05	m20001		0
SAG745	y	37	37	17.5	17.45	m2000	4.26667	2.48333	12.8667	m20001		0
SAG746	y	37	37	17.15	17.83	m2000	7.53333	1.5	11.0833	m20001		0
SAG752	y	37	37	16.3	16.33	m2000	2.58333	1.9	13.05	m20003		0
SAG753	y	37	37	17	17.2	m2000	7.83333	1.86667	11.0833	m20001		0
SAG754	y	37	37	16.71	16.29	m2000	3.1	0.7	11.0167	m20003		0
SAG756	y	37	37	16.95	16.82	m2000	7.31667	1.75	11.05	m20001		0
SAU743	n	37	37	16.85	16.96	m2000	6.46667	1.56667	11.05	m20001		0
SAU745	n	37	37	17.65	17.45	m2000	4.26667	2.48333	12.8667	m20001		0
SAU746	n	37	37	17.48	17.83	m2000	7.53333	1.5	11.0833	m20001		0
SAU752	n	37	37	16.43	16.33	m2000	2.58333	1.9	13.05	m20003		0
SAU753	n	37	37	17.18	17.2	m2000	7.83333	1.86667	11.0833	m20001		0
SAU754	n	37	37	16.95	16.29	m2000	3.1	0.7	11.0167	m20003		0
SAU756	n	37	37	17.29	16.82	m2000	7.31667	1.75	11.05	m20001		0
SAG758	y	37	37	17.39	16.2	m2000	5.86667	1.21667	9.75	m20003		0
SAG759	y	37	37	17.93	17.19	m2000	6.71667	1.68333	12.85	m20001		0
SAG760	y	37	37	17.05	17.13	m2000	7.4	1.65	11.05	m20001		0
SAG761	y	37	37	16.97	16.88	m2000	4.61667	0.4	11.7167	m20001		0
SAG762	y	37	37	18.95	16.89	m2000	4.71667	0.3	11.7167	m20001		0
SAG763	y	37	37	16.32	16.4	m2000	2.85	1.71667	13.05	m20003		0
SAU759	n	37	37	18.36	17.19	m2000	6.71667	1.68333	12.85	m20001		0
SAU760	n	37	37	17.14	17.13	m2000	7.4	1.65	11.05	m20001		0
SAU761	n	37	37	17.96	16.88	m2000	4.61667	0.4	11.7167	m20001		0
SAU762	n	37	37	17.4	16.89	m2000	4.71667	0.3	11.7167	m20001		0
SAU763	n	37	37	16.05	16.4	m2000	2.85	1.71667	13.05	m20003		17
SAG764	y	37	37	17.03	16.61	m2000	2.53333	2.01667	13.05	m20003		0
SAG766	y	17.06	8.47	17.13	18.75	m2000	2.81667	1.73333	13.05	m20003		0
SAG767	y	37	37	17.15	16.57	m2000	2.4	2.06667	13.05	m20003		23
SAG768	y	37	18.73	18.21	17.32	m2000	5.63333	2.26667	12.85	m20003		0
SAG769	y	37	37	18.68	17.54	m2000	5.56667	2.15	12.8667	m20001		7
SAG770	y	4.91	6.57	17.69	18.48	m2000	6.2	0.8	9.75	m20003		0
SAU766	n	17.93	8.47	17.35	18.75	m2000	2.81667	1.73333	13.05	m20003		0
SAU767	n	37	37	17.19	16.57	m2000	2.4	2.06667	13.05	m20003		23
SAU768	n	37	18.73	17.32	17.32	m2000	5.63333	2.26667	12.85	m20003		0
SAU769	n	37	37	17.59	17.54	m2000	5.56667	2.15	12.8667	m20001		7
SAU770	n	7.25	6.57	19.18	18.48	m2000	6.2	0.8	9.75	m20003		0
SAG771	y	37	37	17.3	17.19	m2000	6.66667	1.71667	12.8667	m20001		0
SAG772	y	37	37	17.64	16.9	m2000	6.71667	1.65	12.8333	m20001		0
SAU772	n	37	37	17.33	16.9	m2000	6.71667	1.65	12.8333	m20001		0
SAG774	y	17.19	15.11	17.63	16.6	m2000	5.81667	1.2	9.75	m20003		0
SAG775	y	37	37	17.11	16.95	m2000	6.06667	0.95	9.73333	m20003		0
SAG777	y	37	37	17.85	17.41	m2000	6.08333	2.28333	12.8667	m20001		0
SAG779	y	9.16	4.46	19.97	17.06	m2000	2.5	2.03333	13.05	m20003		0
SAG661	y	37	37	17.66	17.34	m2000	6.43333	2.06667	12.85	m20001		0
SAG1000	y	37	37	16.82	16.23	m2000	3.58333	0.75	11.0167	m20003		0
SAG174	y	37	37	16.88	16.51	m2000	1.28333	0.2	10.6167	m20001		0
SAG180	y	37	37	16.84	16.05	m2000	1.23333	0.183333	10.6167	m20001		0
SAG153	y	37	37	17.97	16.35	m2000	0	0.45	11.8	m20001		0
SAU775	n	37	37	17.04	16.95	m2000	6.06667	0.95	9.73333	m20003		0
SAU777	n	37	37	17.14	17.41	m2000	6.08333	2.28333	12.8667	m20001		0
SAU779	n	8.36	4.46	20.28	17.06	m2000	2.5	2.03333	13.05	m20003		0
SAU661	n	37	37	17.71	17.34	m2000	6.43333	2.06667	12.85	m20001		0
SAU1000	n	37	37	16.56	16.23	m2000	3.58333	0.75	11.0167	m20003		0
SAU174	n	37	37	17.07	16.51	m2000	1.28333	0.2	10.6167	m20001		0
SAU180	n	37	37	16.52	16.05	m2000	1.23333	0.183333	10.6167	m20001		0
SAU153	n	37	37	17.97	16.35	m2000	0	0.45	11.8	m20001		0
SAG159	y	37	37	16.98	16.1	m2000	0.55	0.483333	11.8	m20001		0
SAG160	y	11.78	5.16	19.37	18.06	m2000	1	0.633333	10.6167	m20001		0
SAU160	n	10.54	5.16	19.3	18.06	m2000	1	0.633333	10.6167	m20001		0
SAG158	y	37	37	18.16	16.35	m2000	0.4	0.483333	11.8	m20001		0
SAG168	y	37	37	16.15	16.21	m2000	0.833333	0.65	10.6167	m20001		0
SAU168	n	37	37	16.03	16.21	m2000	0.833333	0.65	10.6167	m20001		0
SAG155	y	37	37	16.68	16.6	m2000	1.16667	0.25	10.6167	m20001		0
SAG165	y	37	37	17.07	16.31	m2000	1.11667	0.283333	10.6167	m20001		0
SAG163	y	37	37	17.03	17	m2000	0	0.416667	11.8	m20001		0
SAG177	y	37	37	16.57	16.83	m2000	1.81667	0.25	10.65	m20001		0
SAU165	n	37	37	18	16.31	m2000	1.11667	0.283333	10.6167	m20001		0
SAU163	n	37	37	16.33	17	m2000	0	0.416667	11.8	m20001		0
SAU177	n	37	37	16.13	16.83	m2000	1.81667	0.25	10.65	m20001		0
SAG178	y	37	37	17.67	16.45	m2000	1.23333	0.25	10.65	m20001		0
SAG151	y	37	37	18.17	16.87	m2000	0.183333	0.516667	11.8333	m20001		0
SAU151	n	37	37	17.85	16.87	m2000	0.183333	0.516667	11.8333	m20001		17
SAG154	y	37	37	17.34	16.49	m2000	0.9	0.666667	10.65	m20001		0
SAG162	y	37	37	16.57	16.64	m2000	1.43333	0.216667	3.51667	alinity	m20001	0
SAU162	n	37	37	16.9	16.64	m2000	1.43333	0.216667	3.51667	alinity	m20001	0
SAG167	y	37	37	17.66	16.66	m2000	0.633333	0.7	3.51667	alinity	m20001	0
SAU169	n	37	37	17.54	16.25	m2000	1.6	0.216667	3.51667	alinity	m20001	0
SAG172	y	37	37	17.83	16.19	m2000	1.78333	0.3	3.51667	alinity	m20001	27
SAG164	y	37	37	16.54	16.81	m2000	2.1	1.43333	13.05	m20003		0
SAG176	y	37	37	17.04	16.46	m2000	0.85	1.45	13.05	m20003		0
SAG171	y	37	37	16.61	16.76	m2000	0.716667	1.51667	13.05	m20003		13
SAG173	y	37	37	17.37	16.86	m2000	0.666667	1.41667	13.05	m20003		0
SAG175	y	37	37	17.03	16.43	m2000	0.433333	1.48333	13.05	m20003		0
SAG1001	y	37	37	16.37	16.26	m2000	4.95	1.26667	9.75	m20003		0
SAG170	y	37	37	17.2	17.36	m2000	4.9	2.08333	3.48333	alinity	m20001	0
SAG780	y	37	37	17.2	16.42	m2000	2.6	1.8	13.05	m20003		0
SAG751	y	37	37	16.54	17.72	m2000	5.61667	1.45	9.75	m20003		27
SAG677	y	17.48	11.84	16.86	19.77	m2000	4.38333	1.61667	9.75	m20003		0
SAU176	n	37	37	17	16.46	m2000	0.85	1.45	13.05	m20003		0
SAU171	n	37	37	16.15	16.76	m2000	0.716667	1.51667	13.05	m20003		13
SAU173	n	37	37	18.02	16.86	m2000	0.666667	1.41667	13.05	m20003		0
SAU175	n	37	37	16.32	16.43	m2000	0.433333	1.48333	13.05	m20003		0
SAU1001	n	37	37	16.88	16.26	m2000	4.95	1.26667	9.75	m20003		0
SAU170	n	37	37	16.86	17.36	m2000	4.9	2.08333	3.48333	alinity	m20001	0
SAU780	n	37	37	17.23	16.42	m2000	2.6	1.8	13.05	m20003		0
SAU751	n	37	37	16.54	17.72	m2000	5.61667	1.45	9.75	m20003		0
SAU677	n	16.81	11.84	16.47	19.77	m2000	4.38333	1.61667	9.75	m20003		0
SAG1360	y	10.33	24.06	19.62	16.2	m2000	4.23333	3.51667	13.7667	m20004		0
SAG1441	y	12.08	3.54	18.71	13.83	m2000	0	2.06667	15.45	alinity	m20003	0
SAG1252	y	4.21	4.33	17.3	15.42	m2000	4.9	1.56667	14.4	alinity	m20003	0
SAG1254	y	8.19	5.73	19.36	18.35	m2000	3.33333	0.716667	3.8	alinity	m20003	0
SAG1392	y	13.2	10.91	18.81	19.23	m2000	3.05	1.65	6.18333	alinity	m20003	0
SAG1405	y	19.31	37	16.1	16.01	m2000	1.56667	2.5	15.8167	m20004	m20004	0
SAG1404	y	10.87	7.36	18.14	18.62	m2000	1.98333	2.4	15.0667	m20003	m20004	0
SAG1453	y	11.85	5.63	19.7	18.16	m2000	4.56667	1.16667	17.7333	m20004	m20002	0
SAG1501	y	25.57	22.93	16.06	16.06	m2000	4.03333	0.866667	11.9	m20004	m20004	0
SAG1495	y	37	37	16.22	16.13	m2000	4.01667	1.13333	14.3167	m20002	m20004	27
SAG1468	y	7.65	5.37	18.93	17.22	m2000	4.18333	0.9	13.3	m20002	m20004	0
SAG1471	y	16.63	9.72	16.77	19.26	m2000	4.95	2.03333	5.1	alinity	m20004	0
SAG1484	y	19.35	20.15	16.42	15.99	m2000	2.7	0.583333	13.9833	m20004	m20004	0
SAG1479	y	37	37	16.29	16.06	m2000	2.13333	0.133333	15	m20004	m20004	0
SAG1476	y	8.25	9.48	19	19.23	m2000	2.18333	0.15	13.8	m20004	m20004	0
SAG1518	y	20.56	19.08	16.6	16.66	m2000	2.36667	0.633333	4.08333	alinity	m20003	0
SAG1521	y	37	37	16.88	16.91	m2000	3.51667	1.15	4.38333	alinity	m20003	0
SAG1514	y	13.29	8.71	17.34	19.38	m2000	1.61667	0.95	14.05	m20002	m20003	0
SAG1511	y	15.1	14.46	16.22	17.34	m2000	1.95	1	12.8833	m20003	m20003	6
SAG112	y	37	37	17.58	17.04	m2000	2.61667				m20003	0
SAG113	y	47	47	28.3	28.9	alinity	3.4				alinity	0
